# Supplementary material for: Niche, not phylogeny, governs the response to oxygen availability among diverse Pseudomonas aeruginosa strains
Source: Front Microbiol. 2022 Aug 17;13:953964. doi: 10.3389/fmicb.2022.953964 (PMC9428489; doi:10.3389/fmicb.2022.953964)
Supplement: Supplementary file 1 [file Table_1.xlsx]

## Sheet: Supplementary Table 1
TABLE_S1: Pseudomonas aeruginosa strain and genome information.
Strain name	NCBI Biosample Accession No	Niche	Isolation Location and Year	Clinical Strain Designation (per Dettman et al. 2013)	Isolation Source	Reference
Pae85	SAMN07286072	Environmental	Canada;2004	-	-	Shrestha et al. 2017
Pae100	SAMN07286073	Environmental	Canada; 2010	-	-	Shrestha et al. 2017
Pae102	SAMN07286074	Environmental	Canada; 2010	-	-	Shrestha et al. 2017
Pae110	SAMN07424094	Environmental	Canada; 2010	-	-	Freschi et al. 2015
Pae111	SAMN07286076	Environmental	USA; 2010	-	-	Shrestha et al. 2017
Pae112	SAMN07286077	Environmental	USA; 2010	-	-	Shrestha et al. 2017
Pae113	SAMN07286078	Environmental	USA; 2010	-	-	Shrestha et al. 2017
Jp1140	SAMN07424069	Environmental	Japan; 2003	-	-	Freschi et al. 2015
Jp54	SAMN07424065	Environmental	Japan; 2004	-	-	Freschi et al. 2015
JD303	SAMN07424095	Clinical	Toronto, Canada; 2005	Unique	Chronic CF-patient sputum	Aaron et al. 2010, Dettman et al. 2013
JD306	SAMN02360634	Clinical	Toronto, Canada; 2005	Unique	Chronic CF-patient sputum	Aaron et al. 2010, Dettman et al. 2013
JD312	SAMN02360636	Clinical	Kitchener, Canada; 2005	Unique	Chronic CF-patient sputum	Aaron et al. 2010, Dettman et al. 2013
JD313	SAMN02360637	Clinical	Hamilton, Canada; 2008	Epidemic Strain B	Chronic CF-patient sputum	Aaron et al. 2010, Dettman et al. 2013
JD314	SAMN02360638	Clinical	Kitchener, Canada; 2006	Unique	Chronic CF-patient sputum	Aaron et al. 2010, Dettman et al. 2013
JD328	SAMN02360649	Clinical	London, Canada; 2006	Epidemic Strain B	Chronic CF-patient sputum	Aaron et al. 2010, Dettman et al. 2013
JD334	SAMN02360654	Clinical	Sudbury,Canada; 2006	Unique	Chronic CF-patient sputum	Aaron et al. 2010, Dettman et al. 2013
JD335	SAMN02360655	Clinical	Toronto, Canada; 2006	Liverpool/Epidemic Strain A	Chronic CF-patient sputum	Aaron et al. 2010, Dettman et al. 2013
PA14	NC_008463.1	Wound	Australia	-	-	Stover et al. 2000
PAO1	NC_002516.2	Burn wound	-	-	-	Lee at al. 2006
