# Supplementary material for: Niche, not phylogeny, governs the response to oxygen availability among diverse Pseudomonas aeruginosa strains
Source: Front Microbiol. 2022 Aug 17;13:953964. doi: 10.3389/fmicb.2022.953964 (PMC9428489; doi:10.3389/fmicb.2022.953964)
Supplement: Supplementary file 2 [file Table_2.xlsx]

## Sheet: Supplementary Table 2
TABLE_S2: Phenotype data for all strains included in the study, including reference strains PA01 and PA14.
Genotype	Niche	Environment	Biofilm OD	Pyocyanin OD	Pyoverdine OD	Twitch motility (mm)	Swim motility (mm)	Hydrogen Peroxide MIC (mm)	Sodium Nitrite MIC (mm)	Tobramycin MIC (ug/ml)	Ciprofloxacin MIC (ug/ml)
JD303	Clinical	Anoxic	0.6514	0.0134	0.0837	4	11	5	7.5	32	2
JD303	Clinical	Anoxic	0.5041	0.0096	0.076	5	11	5	7.5	32	2
JD303	Clinical	Anoxic	0.9148	0.0096	0.0875	5	11	5	7.5	32	4
JD303	Clinical	Anoxic	1.1342	0.0172	0.1181	4	13	5	7.5	32	4
JD303	Clinical	Anoxic	0.8521	0.0125	0.0913	4.5	10	2.5	7.5	32	1
JD303	Clinical	Anoxic	0.4571	0.0125	0.0913	4.5	10	5	7.5	32	1
JD303	Clinical	Anoxic	0.4696	0.0125	0.0913	4.5	10	5	7.5	32	2
JD303	Clinical	Anoxic	0.6264	0.0125	0.0913	4.5	10	5	7.5	32	2
JD303	Clinical	Microaerphillic	0.9721	0.033	0.3803	5	11	10	7.5	8	1
JD303	Clinical	Microaerphillic	0.5117	0.0289	0.3435	4	10	5	7.5	8	1
JD303	Clinical	Microaerphillic	0.3921	0.034	0.4018	4	11	5	15	8	1
JD303	Clinical	Microaerphillic	0.6263	0.0279	0.367	4	11	2.5	15	8	0.5
JD303	Clinical	Microaerphillic	1.4365	0.031	0.3732	4.25	10	2.5	7.5	8	0.5
JD303	Clinical	Microaerphillic	0.4524	0.031	0.3732	4.25	10	5	7.5	8	0.5
JD303	Clinical	Microaerphillic	0.9086	0.031	0.3732	4.25	10	5	7.5	8	1
JD303	Clinical	Microaerphillic	0.6048	0.031	0.3732	4.25	10	5	7.5	8	1
JD303	Clinical	Oxic	0.1451	0.0392	0.3284	5	4	10	60.01	8	0.5
JD303	Clinical	Oxic	0.1498	0.0402	0.3465	4	11	5	30	8	0.5
JD303	Clinical	Oxic	0.1593	0.0411	0.3494	4	11	5	15	8	0.5
JD303	Clinical	Oxic	0.1327	0.043	0.3703	4	11	2.5	15	8	0.5
JD303	Clinical	Oxic	0.1356	0.0409	0.3487	4.25	10	2.5	7.5	8	0.5
JD303	Clinical	Oxic	0.1128	0.0409	0.3487	4.25	10	5	7.5	8	0.5
JD303	Clinical	Oxic	0.1898	0.0409	0.3487	4.25	10	5	7.5	8	0.5
JD303	Clinical	Oxic	0.2249	0.0409	0.3487	4.25	10	5	7.5	8	0.5
JD306	Clinical	Anoxic	0.5597	0.024	0.301	4	10	5	7.5	64	8
JD306	Clinical	Anoxic	2.1487	0.0309	0.349	4	10	5	7.5	64	8
JD306	Clinical	Anoxic	0.291	0.0721	0.3696	3	5	5	7.5	64	8
JD306	Clinical	Anoxic	0.5597	0.0309	0.2598	4	9	2.5	7.5	64	8
JD306	Clinical	Anoxic	1.5321	0.0395	0.3199	3.75	6	5	7.5	64	8
JD306	Clinical	Anoxic	1.0024	0.0395	0.3199	3.75	7	10	7.5	64	8
JD306	Clinical	Anoxic	0.6151	0.0395	0.3199	3.75	9	2.5	7.5	64	8
JD306	Clinical	Anoxic	0.536	0.0395	0.3199	3.75	9	2.5	7.5	64	8
JD306	Clinical	Microaerphillic	1.3897	0.1117	0.3474	6	10	10	15	8	4
JD306	Clinical	Microaerphillic	1.8812	0.1194	0.3567	6	10	5	7.5	8	4
JD306	Clinical	Microaerphillic	1.5814	0.1178	0.383	4	8	2.5	7.5	4	1
JD306	Clinical	Microaerphillic	0.8581	0.1225	0.386	4	8	2.5	7.5	4	4
JD306	Clinical	Microaerphillic	0.6402	0.1179	0.3683	5	6	5	7.5	5.66	2
JD306	Clinical	Microaerphillic	0.6819	0.1179	0.3683	5	7	10	7.5	5.66	2
JD306	Clinical	Microaerphillic	0.6	0.1179	0.3683	5	9	2.5	7.5	5.66	2
JD306	Clinical	Microaerphillic	0.6278	0.1179	0.3683	5	9	2.5	7.5	5.66	1
JD306	Clinical	Oxic	1.3417	0.1293	0.4064	7	9	5	30	4	2
JD306	Clinical	Oxic	0.886	0.1293	0.4139	6	9	5	30	4	1
JD306	Clinical	Oxic	0.7107	0.138	0.4402	5.5	9	2.5	30	4	1
JD306	Clinical	Oxic	1.7323	0.1481	0.4753	5.5	9	1.25	30	4	2
JD306	Clinical	Oxic	2.0916	0.1362	0.434	6	6	5	7.5	4	0.5
JD306	Clinical	Oxic	1.1339	0.1362	0.434	6	7	10	7.5	4	1
JD306	Clinical	Oxic	0.8835	0.1362	0.434	6	9	2.5	7.5	4	0.5
JD306	Clinical	Oxic	1.2966	0.1362	0.434	6	9	2.5	7.5	4	0.5
JD312	Clinical	Anoxic	0.4447	0.0015	0.0912	4	1	0.5	3.75	64	8
JD312	Clinical	Anoxic	0.5219	-0.0015	0.1126	6	2	0.5	3.75	64	8
JD312	Clinical	Anoxic	0.3674	0.0046	0.079	6	4	0.5	3.75	64	8
JD312	Clinical	Anoxic	0.4704	-0.0015	0.0821	4	5	0.25	3.75	64	8
JD312	Clinical	Anoxic	0.7623	0.0008	0.0912	5	4	0.5	3.75	64	8
JD312	Clinical	Anoxic	0.9511	0.0008	0.0912	5	4	0.5	3.75	64	8
JD312	Clinical	Anoxic	0.4361	0.0008	0.0912	5	2	0.5	3.75	64	8
JD312	Clinical	Anoxic	0.3846	0.0008	0.0912	5	3	0.5	3.75	64	8
JD312	Clinical	Microaerphillic	0.7283	0.0232	0.1082	4	3	1	3.75	8	2
JD312	Clinical	Microaerphillic	0.7084	0.0432	0.1867	4	6	0.5	3.75	8	2
JD312	Clinical	Microaerphillic	0.587	0.0261	0.1239	4	3	0.12	3.75	8	2
JD312	Clinical	Microaerphillic	0.6242	0.046	0.2081	4	3	0.25	3.75	8	2
JD312	Clinical	Microaerphillic	0.0575	0.0346	0.1567	4	4	0.5	3.75	8	4
JD312	Clinical	Microaerphillic	0.0732	0.0346	0.1567	4	4	0.5	3.75	8	4
JD312	Clinical	Microaerphillic	0.0989	0.0346	0.1567	4	2	0.5	3.75	8	4
JD312	Clinical	Microaerphillic	0.0718	0.0346	0.1567	4	3	0.5	3.75	8	4
JD312	Clinical	Oxic	0.0217	0.0262	0.1474	5	5	1	30	16	0.5
JD312	Clinical	Oxic	0.0169	0.0367	0.2903	4	4	1	15	16	0.5
JD312	Clinical	Oxic	0.0265	0.0271	0.1608	5	4	0.25	7.5	16	0.5
JD312	Clinical	Oxic	0.0304	0.0396	0.3153	5	2	0.25	7.5	8	0.5
JD312	Clinical	Oxic	0.0908	0.0324	0.2285	4.75	4	0.5	3.75	13.45	0.5
JD312	Clinical	Oxic	0.0889	0.0324	0.2285	4.75	4	0.5	3.75	13.45	0.5
JD312	Clinical	Oxic	0.0985	0.0324	0.2285	4.75	2	0.5	3.75	13.45	0.5
JD312	Clinical	Oxic	0.1225	0.0324	0.2285	4.75	3	0.5	3.75	13.45	0.5
JD313	Clinical	Anoxic	0.4073	0.0217	0.1532	2	11	2.5	30	64	8
JD313	Clinical	Anoxic	0.7669	0.0017	0.0931	3	10	2.5	30	64	8
JD313	Clinical	Anoxic	0.7949	0.0585	0.1934	6	11	2.5	30	64	8
JD313	Clinical	Anoxic	0.3624	0.0217	0.1098	2	9	2.5	30	64	8
JD313	Clinical	Anoxic	0.4073	0.0259	0.1374	3.25	9	2.5	30	64	8
JD313	Clinical	Anoxic	0.7669	0.0259	0.1374	3.25	10	2.5	30	64	8
JD313	Clinical	Anoxic	0.7949	0.0259	0.1374	3.25	11	2.5	30	64	8
JD313	Clinical	Anoxic	0.3624	0.0259	0.1374	3.25	12	2.5	30	64	8
JD313	Clinical	Microaerphillic	0.0231	0.1555	0.3966	6	11	2.5	30	8	4
JD313	Clinical	Microaerphillic	0.0493	0.1731	0.3133	7	10	2.5	30	16	4
JD313	Clinical	Microaerphillic	0.0352	0.1569	0.4008	4	11	2.5	30	8	4
JD313	Clinical	Microaerphillic	1.2486	0.1781	0.326	4	9	2.5	30	16	4
JD313	Clinical	Microaerphillic	0.0232	0.1659	0.3592	5.25	9	2.5	30	11.31	4
JD313	Clinical	Microaerphillic	0.0493	0.1659	0.3592	5.25	10	2.5	30	11.31	4
JD313	Clinical	Microaerphillic	0.0352	0.1659	0.3592	5.25	11	2.5	30	11.31	4
JD313	Clinical	Microaerphillic	1.2486	0.1659	0.3592	5.25	12	2.5	30	11.31	4
JD313	Clinical	Oxic	-0.0039	0.166	0.329	4	11	2.5	60.01	16	4
JD313	Clinical	Oxic	0.0056	0.1573	0.2803	4	10	2.5	60.01	16	4
JD313	Clinical	Oxic	0.081	0.1756	0.3529	2	11	2.5	60.01	16	4
JD313	Clinical	Oxic	-0.0039	0.1589	0.2851	3	9	2.5	60.01	16	4
JD313	Clinical	Oxic	-0.0039	0.1645	0.3118	3.33	9	2.5	30	16	4
JD313	Clinical	Oxic	0.0056	0.1645	0.3118	3.33	10	2.5	30	16	4
JD313	Clinical	Oxic	0.081	0.1645	0.3118	3.33	11	2.5	30	16	4
JD313	Clinical	Oxic	-0.0039	0.1645	0.3118	3.33	12	2.5	30	16	4
JD314	Clinical	Anoxic	0.5959	0.0304	0.054	4	10	5	7.5	64	4
JD314	Clinical	Anoxic	0.3442	0.0304	0.0892	5	15	5	15	64	4
JD314	Clinical	Anoxic	0.7821	0.0881	0.2494	6	3	10	7.5	64	8
JD314	Clinical	Anoxic	0.5855	0.0368	0.1148	4	3	10	15	64	8
JD314	Clinical	Anoxic	0.7717	0.0464	0.1269	4.75	9	2.5	7.5	64	8
JD314	Clinical	Anoxic	0.9855	0.0464	0.1269	4.75	3	2.5	7.5	64	8
JD314	Clinical	Anoxic	0.2442	0.0464	0.1269	4.75	15	5	7.5	64	8
JD314	Clinical	Anoxic	0.4097	0.0464	0.1269	4.75	5	5	7.5	64	8
JD314	Clinical	Microaerphillic	0.4388	0.0053	0.1528	5	10	5	30	8	4
JD314	Clinical	Microaerphillic	0.4477	0.0062	0.1358	4	12	10	15	8	4
JD314	Clinical	Microaerphillic	0.2828	0.0045	0.1673	4	10	10	15	8	4
JD314	Clinical	Microaerphillic	0.3156	0.0181	0.1741	4	19	10	15	8	4
JD314	Clinical	Microaerphillic	0.5901	0.0085	0.1575	4.25	9	2.5	7.5	8	2
JD314	Clinical	Microaerphillic	0.1685	0.0085	0.1575	4.25	3	2.5	7.5	8	2
JD314	Clinical	Microaerphillic	0.4392	0.0085	0.1575	4.25	15	5	7.5	8	2
JD314	Clinical	Microaerphillic	0.3555	0.0085	0.1575	4.25	5	5	7.5	8	2
JD314	Clinical	Oxic	0.0282	0.0066	0.0986	4	19	5	60.01	16	4
JD314	Clinical	Oxic	0.0852	0.0073	0.1001	4	17	2.5	60.01	16	4
JD314	Clinical	Oxic	0.0211	0.0073	0.1093	1.5	8	1.25	60.01	16	4
JD314	Clinical	Oxic	0.0168	0.0137	0.1221	1.5	8	1.25	60.01	16	4
JD314	Clinical	Oxic	0.0282	0.0087	0.1075	2.75	9	2.5	7.5	16	2
JD314	Clinical	Oxic	0.0353	0.0087	0.1075	2.75	3	2.5	7.5	16	2
JD314	Clinical	Oxic	0.0275	0.0087	0.1075	2.75	15	5	7.5	16	2
JD314	Clinical	Oxic	0.0154	0.0087	0.1075	2.75	5	5	7.5	16	2
JD328	Clinical	Anoxic	1.4494	0.0371	0.2959	3	3	0.31	7.5	64	8
JD328	Clinical	Anoxic	1.5979	0.0776	0.3499	4	10	0.31	7.5	64	8
JD328	Clinical	Anoxic	2.5898	0.1046	0.3161	6	6	0.31	7.5	64	8
JD328	Clinical	Anoxic	1.8813	0.0641	0.2217	4	11	0.31	7.5	64	8
JD328	Clinical	Anoxic	2.0837	0.0709	0.2959	4.25	5	0.16	7.5	64	8
JD328	Clinical	Anoxic	1.7598	0.0709	0.2959	4.25	4	0.16	15	64	8
JD328	Clinical	Anoxic	1.4427	0.0709	0.2959	4.25	5	0.31	15	64	8
JD328	Clinical	Anoxic	1.3685	0.0709	0.2959	4.25	8	0.31	15	64	8
JD328	Clinical	Microaerphillic	0.1083	0.0193	0.0814	5	3	0.63	7.5	64	8
JD328	Clinical	Microaerphillic	0.104	0.0164	0.0756	8	8	0.31	15	64	8
JD328	Clinical	Microaerphillic	0.244	0.0135	0.0829	4	3	0.31	15	64	8
JD328	Clinical	Microaerphillic	0.1783	0.0164	0.0814	4	6	0.31	15	64	8
JD328	Clinical	Microaerphillic	0.6101	0.0164	0.0803	5.25	5	0.16	7.5	64	8
JD328	Clinical	Microaerphillic	0.0937	0.0164	0.0803	5.25	4	0.16	15	64	8
JD328	Clinical	Microaerphillic	0.1229	0.0164	0.0803	5.25	5	0.31	15	64	8
JD328	Clinical	Microaerphillic	0.1156	0.0164	0.0803	5.25	8	0.31	15	64	8
JD328	Clinical	Oxic	0.0173	0.0305	0.1419	3	9	2.5	30	32	4
JD328	Clinical	Oxic	0.0694	0.0496	0.5061	4	4	2.5	30	32	4
JD328	Clinical	Oxic	0.0283	0.0291	0.1487	3	10	2.5	30	32	4
JD328	Clinical	Oxic	0.0338	0.0524	0.5445	3	9	2.5	30	32	4
JD328	Clinical	Oxic	0.0447	0.0404	0.3353	3.25	5	0.16	7.5	32	4
JD328	Clinical	Oxic	0.0694	0.0404	0.3353	3.25	4	0.16	15	32	4
JD328	Clinical	Oxic	0.0379	0.0404	0.3353	3.25	5	0.31	15	32	4
JD328	Clinical	Oxic	0.0379	0.0404	0.3353	3.25	8	0.31	15	32	4
JD334	Clinical	Anoxic	0.3307	-0.0031	0.1869	2	4	1.25	3.75	64	8
JD334	Clinical	Anoxic	0.2806	-0.0031	0.2057	4	4	1.25	3.75	64	8
JD334	Clinical	Anoxic	0.5122	0.0157	0.1368	6	8	0.63	3.75	64	8
JD334	Clinical	Anoxic	0.3494	0.0157	0.1431	4	4	0.63	3.75	64	8
JD334	Clinical	Anoxic	0.7502	0.0063	0.1681	4	4	0.63	3.75	64	8
JD334	Clinical	Anoxic	0.4872	0.0063	0.1681	4	5	0.63	3.75	64	8
JD334	Clinical	Anoxic	0.5373	0.0063	0.1681	4	6	0.63	7.5	64	8
JD334	Clinical	Anoxic	0.2868	0.0063	0.1681	4	6	0.63	7.5	64	8
JD334	Clinical	Microaerphillic	0.1287	0.0037	0.0451	6	5	1.25	3.75	16	8
JD334	Clinical	Microaerphillic	0.0816	0.0037	0.0484	6	5	0.63	3.75	8	8
JD334	Clinical	Microaerphillic	0.0962	0.0037	0.0532	4	6	0.31	7.5	16	8
JD334	Clinical	Microaerphillic	0.1238	0.0037	0.0614	4	5	0.31	7.5	8	8
JD334	Clinical	Microaerphillic	0.1595	0.0037	0.052	5	4	0.63	3.75	11.31	8
JD334	Clinical	Microaerphillic	0.0637	0.0037	0.052	5	5	0.63	3.75	11.31	8
JD334	Clinical	Microaerphillic	0.0881	0.0037	0.052	5	6	0.63	7.5	11.31	8
JD334	Clinical	Microaerphillic	0.1173	0.0037	0.052	5	6	0.63	7.5	11.31	8
JD334	Clinical	Oxic	0.0386	0.0017	0.051	4	5	1.25	30	16	4
JD334	Clinical	Oxic	0.139	0.0213	0.1472	3	5	0.63	30	16	4
JD334	Clinical	Oxic	0.0511	0.0045	0.065	4	4	0.31	30	16	4
JD334	Clinical	Oxic	0.1013	0.0213	0.1626	3	4	0.31	30	16	4
JD334	Clinical	Oxic	0.0316	0.0122	0.1065	3.5	4	0.63	3.75	16	4
JD334	Clinical	Oxic	0.0441	0.0122	0.1065	3.5	5	0.63	3.75	16	4
JD334	Clinical	Oxic	0.0511	0.0122	0.1065	3.5	6	0.63	7.5	16	4
JD334	Clinical	Oxic	0.019	0.0122	0.1065	3.5	6	0.63	7.5	16	4
JD335	Clinical	Anoxic	0.3741	0.0412	0.1368	2	17	1.25	3.75	64	2
JD335	Clinical	Anoxic	2.3463	0.0059	0.0819	3	5	1.25	3.75	64	4
JD335	Clinical	Anoxic	1.3185	0.1158	0.3292	6	8	1.25	3.75	64	4
JD335	Clinical	Anoxic	3.1658	0.0098	0.1172	2	3	1.25	3.75	64	4
JD335	Clinical	Anoxic	1.8139	0.0432	0.1663	3.25	6	1.25	3.75	64	0.5
JD335	Clinical	Anoxic	1.3047	0.0432	0.1663	3.25	4	0.63	3.75	64	0.5
JD335	Clinical	Anoxic	1.5639	0.0432	0.1663	3.25	5	0.63	3.75	64	4
JD335	Clinical	Anoxic	0.3	0.0432	0.1663	3.25	5	0.63	7.5	64	4
JD335	Clinical	Microaerphillic	0.1128	0.0315	0.1559	6	15	1.25	15	4	0.5
JD335	Clinical	Microaerphillic	0.1165	0.034	0.4969	7	15	1.25	15	4	1
JD335	Clinical	Microaerphillic	0.8435	0.0353	0.1696	4	6	2.5	7.5	4	0.5
JD335	Clinical	Microaerphillic	0.1028	0.0353	0.5219	4	5	2.5	7.5	4	0.5
JD335	Clinical	Microaerphillic	0.4338	0.034	0.3361	5.25	6	1.25	3.75	4	4
JD335	Clinical	Microaerphillic	0.3139	0.034	0.3361	5.25	4	0.63	3.75	4	4
JD335	Clinical	Microaerphillic	0.3688	0.034	0.3361	5.25	5	0.63	3.75	4	0.25
JD335	Clinical	Microaerphillic	0.2364	0.034	0.3361	5.25	5	0.63	7.5	4	0.25
JD335	Clinical	Oxic	0.0191	0.0152	0.1212	4	5	1.25	15	16	0.5
JD335	Clinical	Oxic	0.0235	0.0231	0.1115	4	5	1.25	15	8	0.5
JD335	Clinical	Oxic	0.0297	0.0267	0.1441	2	7	2.5	30	4	0.5
JD335	Clinical	Oxic	0.0288	0.0267	0.1247	3	8	2.5	30	4	0.5
JD335	Clinical	Oxic	0.0279	0.0229	0.1254	3.25	6	1.25	3.75	6.73	1
JD335	Clinical	Oxic	0.0297	0.0229	0.1254	3.25	4	0.63	3.75	6.73	1
JD335	Clinical	Oxic	0.0341	0.0229	0.1254	3.25	5	0.63	3.75	6.73	0.25
JD335	Clinical	Oxic	0.042	0.0229	0.1254	3.25	5	0.63	7.5	6.73	0.25
Jp1140	Environmental	Anoxic	1.4104	0.0135	0.2374	5	12	31.25	15	8	1
Jp1140	Environmental	Anoxic	1.6107	0.0244	0.2807	3	12	31.25	15	16	1
Jp1140	Environmental	Anoxic	1.3617	0.0731	0.2103	4	12	31.25	15	16	4
Jp1140	Environmental	Anoxic	1.2859	0.0623	0.2158	5.5	13	31.25	15	8	4
Jp1140	Environmental	Anoxic	1.4104	0.0433	0.2361	4.38	12	31.25	15	11.31	1
Jp1140	Environmental	Anoxic	1.6107	0.0433	0.2361	4.38	13	31.25	15	11.31	1
Jp1140	Environmental	Anoxic	1.3617	0.0433	0.2361	4.38	14	31.25	15	11.31	1
Jp1140	Environmental	Anoxic	1.2859	0.0433	0.2361	4.38	15	31.25	15	11.31	0.5
Jp1140	Environmental	Microaerphillic	1.314	0.0085	0.2946	4	18	31.25	15	8	4
Jp1140	Environmental	Microaerphillic	1.3257	0.01	0.2555	5	20	31.25	15	8	4
Jp1140	Environmental	Microaerphillic	0.0446	0.01	0.3156	3	19	31.25	15	8	4
Jp1140	Environmental	Microaerphillic	1.4054	0.0107	0.2698	3	19	31.25	15	8	4
Jp1140	Environmental	Microaerphillic	1.314	0.0098	0.2839	3.75	19	31.25	15	8	0.5
Jp1140	Environmental	Microaerphillic	1.3257	0.0098	0.2839	3.75	18	31.25	15	8	1
Jp1140	Environmental	Microaerphillic	0.0446	0.0098	0.2839	3.75	20	31.25	15	8	2
Jp1140	Environmental	Microaerphillic	1.4054	0.0098	0.2839	3.75	19	31.25	15	8	2
Jp1140	Environmental	Oxic	0.4209	0.0184	0.2586	8	20	62.5	120.01	16	1
Jp1140	Environmental	Oxic	0.2758	0.0235	0.2666	10	21	62.5	120.01	16	1
Jp1140	Environmental	Oxic	0.2284	0.0199	0.2725	9	21	62.5	120.01	16	1
Jp1140	Environmental	Oxic	0.2342	0.0235	0.2819	9	22	62.5	120.01	16	1
Jp1140	Environmental	Oxic	0.4209	0.0213	0.2699	9	11	62.5	120.01	16	0.5
Jp1140	Environmental	Oxic	0.2758	0.0213	0.2699	9	15	62.5	120.01	16	0.5
Jp1140	Environmental	Oxic	0.2284	0.0213	0.2699	9	22	62.5	120.01	16	0.5
Jp1140	Environmental	Oxic	0.2342	0.0213	0.2699	9	23	62.5	120.01	16	0.5
Jp54	Environmental	Anoxic	2.8788	0.008	0.2006	4	30	31.25	15	16	4
Jp54	Environmental	Anoxic	2.0774	0.0133	0.2377	4	14	31.25	7.5	16	4
Jp54	Environmental	Anoxic	1.2828	-0.0026	0.0999	6	13	31.25	7.5	8	4
Jp54	Environmental	Anoxic	1.1212	0.0821	0.2748	5	7	31.25	15	8	4
Jp54	Environmental	Anoxic	2.8788	0.0252	0.2033	4.75	16	31.25	7.5	11.31	4
Jp54	Environmental	Anoxic	2.0774	0.0252	0.2033	4.75	7	31.25	7.5	11.31	4
Jp54	Environmental	Anoxic	1.2828	0.0252	0.2033	4.75	14	31.25	7.5	11.31	4
Jp54	Environmental	Anoxic	1.1212	0.0252	0.2033	4.75	13	31.25	15	11.31	4
Jp54	Environmental	Microaerphillic	0.4152	0.2267	0.4038	3	13	31.25	30	16	1
Jp54	Environmental	Microaerphillic	0.8292	0.0238	0.2088	3	13	31.25	15	16	0.5
Jp54	Environmental	Microaerphillic	1.6429	0.2285	0.3968	4	30	31.25	15	8	4
Jp54	Environmental	Microaerphillic	1.6818	0.0247	0.2219	5	30	31.25	15	8	0.5
Jp54	Environmental	Microaerphillic	0.4152	0.1259	0.3078	3.75	17	31.25	15	11.31	1
Jp54	Environmental	Microaerphillic	0.8292	0.1259	0.3078	3.75	15	31.25	15	11.31	0.5
Jp54	Environmental	Microaerphillic	1.6429	0.1259	0.3078	3.75	13	31.25	15	11.31	0.5
Jp54	Environmental	Microaerphillic	1.6818	0.1259	0.3078	3.75	13	31.25	15	11.31	1
Jp54	Environmental	Oxic	0.3529	0.1464	0.3144	12	35	62.5	120.01	16	1
Jp54	Environmental	Oxic	0.2025	0.0244	0.2548	11	35	62.5	239.99	16	1
Jp54	Environmental	Oxic	0.1755	0.1527	0.3283	10	11	62.5	120.01	8	1
Jp54	Environmental	Oxic	0.3335	0.0237	0.2583	12	15	62.5	120.01	8	1
Jp54	Environmental	Oxic	0.3529	0.0868	0.289	11.25	10	62.5	120.01	11.31	1
Jp54	Environmental	Oxic	0.2025	0.0868	0.289	11.25	14	62.5	120.01	11.31	1
Jp54	Environmental	Oxic	0.1755	0.0868	0.289	11.25	13	62.5	60.01	11.31	1
Jp54	Environmental	Oxic	0.3335	0.0868	0.289	11.25	15	62.5	60.01	11.31	1
Pae100	Environmental	Anoxic	0.1896	0.0087	0.086	11	22	31.25	7.5	16	0.5
Pae100	Environmental	Anoxic	0.1192	0.0145	0.1149	11	22	31.25	7.5	16	4
Pae100	Environmental	Anoxic	0.144	0.0261	0.1381	12	21	62.5	7.5	16	1
Pae100	Environmental	Anoxic	0.2725	0.0203	0.1613	10	26	62.5	7.5	16	1
Pae100	Environmental	Anoxic	0.1896	0.0174	0.1251	11	21	62.5	7.5	16	1
Pae100	Environmental	Anoxic	0.1192	0.0174	0.1251	11	22	125	7.5	16	0.5
Pae100	Environmental	Anoxic	0.144	0.0174	0.1251	11	21	31.25	15	16	1
Pae100	Environmental	Anoxic	0.2725	0.0174	0.1251	11	26	31.25	15	16	2
Pae100	Environmental	Microaerphillic	0.2321	0.0546	0.3464	12	20	62.5	15	16	1
Pae100	Environmental	Microaerphillic	0.148	0.0588	0.6216	14	20	62.5	15	16	2
Pae100	Environmental	Microaerphillic	0.6409	0.0588	0.3706	9	26	62.5	15	16	2
Pae100	Environmental	Microaerphillic	0.1541	0.0637	0.6772	11	25	62.5	15	16	2
Pae100	Environmental	Microaerphillic	0.2321	0.059	0.504	11.5	26	62.5	15	16	2
Pae100	Environmental	Microaerphillic	0.148	0.059	0.504	11.5	27	125	15	16	2
Pae100	Environmental	Microaerphillic	0.6409	0.059	0.504	11.5	26	31.25	15	16	2
Pae100	Environmental	Microaerphillic	0.1541	0.059	0.504	11.5	26	31.25	15	16	2
Pae100	Environmental	Oxic	0.8901	0.0602	0.3373	14	27	62.5	120.01	16	2
Pae100	Environmental	Oxic	0.8406	0.0616	0.474	12	22	62.5	120.01	16	2
Pae100	Environmental	Oxic	0.6969	0.0595	0.3373	13	28	62.5	120.01	16	2
Pae100	Environmental	Oxic	1.1712	0.0671	0.5103	13	25	62.5	120.01	16	2
Pae100	Environmental	Oxic	0.8901	0.0621	0.4147	13	25	62.5	120.01	16	2
Pae100	Environmental	Oxic	0.8406	0.0621	0.4147	13	27	62.5	120.01	16	2
Pae100	Environmental	Oxic	0.6969	0.0621	0.4147	13	22	62.5	120.01	16	2
Pae100	Environmental	Oxic	1.1712	0.0621	0.4147	13	25	62.5	120.01	16	2
Pae102	Environmental	Anoxic	0.4102	0.015	0.1194	10	19	125	7.5	16	1
Pae102	Environmental	Anoxic	0.2557	0.015	0.1014	12	18	125	7.5	8	1
Pae102	Environmental	Anoxic	0.1576	0.0211	0.1676	12	19	62.5	7.5	16	0.5
Pae102	Environmental	Anoxic	0.2077	0.0211	0.1736	11	17	31.25	7.5	8	1
Pae102	Environmental	Anoxic	0.4102	0.0181	0.1405	11.25	21	31.25	7.5	11.31	1
Pae102	Environmental	Anoxic	0.2557	0.0181	0.1405	11.25	19	31.25	7.5	11.31	0.5
Pae102	Environmental	Anoxic	0.1576	0.0181	0.1405	11.25	20	31.25	15	11.31	2
Pae102	Environmental	Anoxic	0.2077	0.0181	0.1405	11.25	21	31.25	15	11.31	0.5
Pae102	Environmental	Microaerphillic	0.0772	0.0527	0.354	16	25	125	15	16	0.5
Pae102	Environmental	Microaerphillic	0.1443	0.0603	0.4883	15	28	125	15	8	4
Pae102	Environmental	Microaerphillic	0.1449	0.0578	0.3806	12	25	62.5	15	16	1
Pae102	Environmental	Microaerphillic	0.1462	0.0686	0.532	10	27	62.5	15	8	0.5
Pae102	Environmental	Microaerphillic	0.1956	0.0599	0.4387	13.25	26	31.25	15	11.31	2
Pae102	Environmental	Microaerphillic	0.3299	0.0599	0.4387	13.25	27	31.25	15	11.31	2
Pae102	Environmental	Microaerphillic	0.3312	0.0599	0.4387	13.25	26	31.25	15	11.31	1
Pae102	Environmental	Microaerphillic	0.3337	0.0599	0.4387	13.25	30	31.25	15	11.31	2
Pae102	Environmental	Oxic	1.1042	0.0453	0.2632	16	30	125	120.01	16	2
Pae102	Environmental	Oxic	0.6096	0.0713	0.5021	15	30	125	120.01	16	2
Pae102	Environmental	Oxic	0.7999	0.0502	0.2837	15	15	62.5	120.01	16	2
Pae102	Environmental	Oxic	0.7604	0.0784	0.5359	15	24	62.5	120.01	16	4
Pae102	Environmental	Oxic	1.1042	0.0613	0.3962	15.25	21	31.25	120.01	16	1
Pae102	Environmental	Oxic	0.6096	0.0613	0.3962	15.25	25	31.25	120.01	16	2
Pae102	Environmental	Oxic	0.7999	0.0613	0.3962	15.25	20	31.25	120.01	16	2
Pae102	Environmental	Oxic	0.7604	0.0613	0.3962	15.25	21	31.25	120.01	16	1
Pae110	Environmental	Anoxic	0.3555	0.0139	0.0935	12.5	15	31.25	7.5	16	0.5
Pae110	Environmental	Anoxic	0.1515	0.0139	0.0991	12	16	31.25	7.5	16	1
Pae110	Environmental	Anoxic	0.1858	0.0361	0.1768	13	17	62.5	7.5	16	0.5
Pae110	Environmental	Anoxic	0.3104	0.0416	0.2045	10	18	62.5	7.5	16	2
Pae110	Environmental	Anoxic	0.3555	0.0264	0.1435	11.88	20	62.5	7.5	16	1
Pae110	Environmental	Anoxic	0.1515	0.0264	0.1435	11.88	19	62.5	7.5	16	1
Pae110	Environmental	Anoxic	0.1858	0.0264	0.1435	11.88	20	62.5	15	16	2
Pae110	Environmental	Anoxic	0.3104	0.0264	0.1435	11.88	20	62.5	15	16	1
Pae110	Environmental	Microaerphillic	0.1241	0.0616	0.3649	16	26	62.5	15	8	2
Pae110	Environmental	Microaerphillic	0.1151	0.061	0.4276	17	26	62.5	15	8	2
Pae110	Environmental	Microaerphillic	0.1459	0.0629	0.3732	11	26	62.5	15	8	2
Pae110	Environmental	Microaerphillic	0.1773	0.0674	0.4616	13	27	62.5	15	8	2
Pae110	Environmental	Microaerphillic	0.29	0.0632	0.4068	14.25	26	62.5	15	8	1
Pae110	Environmental	Microaerphillic	0.272	0.0632	0.4068	14.25	25	62.5	15	8	1
Pae110	Environmental	Microaerphillic	0.3335	0.0632	0.4068	14.25	27	62.5	15	8	1
Pae110	Environmental	Microaerphillic	0.3963	0.0632	0.4068	14.25	27	62.5	15	8	1
Pae110	Environmental	Oxic	0.504	0.0612	0.3048	17	21	62.5	120.01	16	2
Pae110	Environmental	Oxic	0.6834	0.0727	0.4052	16	21	62.5	120.01	8	2
Pae110	Environmental	Oxic	0.8334	0.0748	0.3478	15	23	62.5	120.01	16	2
Pae110	Environmental	Oxic	0.6138	0.0755	0.4239	15	26	62.5	120.01	8	2
Pae110	Environmental	Oxic	0.504	0.0711	0.3704	15.75	27	62.5	120.01	11.31	2
Pae110	Environmental	Oxic	0.6834	0.0711	0.3704	15.75	27	62.5	120.01	11.31	2
Pae110	Environmental	Oxic	0.8334	0.0711	0.3704	15.75	21	62.5	120.01	11.31	2
Pae110	Environmental	Oxic	0.6138	0.0711	0.3704	15.75	22	62.5	120.01	11.31	2
Pae111	Environmental	Anoxic	0.1967	0.0434	0.1502	8	12	62.5	7.5	8	2
Pae111	Environmental	Anoxic	0.2546	0.0617	0.1868	7	15	62.5	15	8	2
Pae111	Environmental	Anoxic	0.1326	0.0389	0.1548	10	15	62.5	7.5	4	4
Pae111	Environmental	Anoxic	0.0991	0.112	0.3514	9	15	62.5	7.5	4	2
Pae111	Environmental	Anoxic	0.1967	0.064	0.2108	8.5	12	62.5	7.5	5.66	0.5
Pae111	Environmental	Anoxic	0.2546	0.064	0.2108	8.5	15	62.5	7.5	5.66	0.5
Pae111	Environmental	Anoxic	0.1326	0.064	0.2108	8.5	11	31.25	7.5	5.66	1
Pae111	Environmental	Anoxic	0.0991	0.064	0.2108	8.5	9	31.25	7.5	5.66	0.5
Pae111	Environmental	Microaerphillic	0.0921	0.0804	0.1885	14	34	62.5	30	8	2
Pae111	Environmental	Microaerphillic	0.0556	0.0824	0.1916	12	28	62.5	15	8	0.5
Pae111	Environmental	Microaerphillic	0.155	0.0845	0.2037	8	22	62.5	15	4	2
Pae111	Environmental	Microaerphillic	0.0668	0.0835	0.2048	7	21	62.5	15	4	2
Pae111	Environmental	Microaerphillic	0.4087	0.0827	0.1972	10.25	23	62.5	15	5.66	1
Pae111	Environmental	Microaerphillic	0.2991	0.0827	0.1972	10.25	21	62.5	15	5.66	1
Pae111	Environmental	Microaerphillic	0.5974	0.0827	0.1972	10.25	22	62.5	15	5.66	2
Pae111	Environmental	Microaerphillic	0.3326	0.0827	0.1972	10.25	23	62.5	7.5	5.66	2
Pae111	Environmental	Oxic	0.2315	0.0979	0.2632	14	25	62.5	30	8	1
Pae111	Environmental	Oxic	0.1889	0.1074	0.2878	12	20	62.5	30	8	1
Pae111	Environmental	Oxic	0.1414	0.1074	0.2935	8	24	62.5	60.01	8	1
Pae111	Environmental	Oxic	0.0969	0.1045	0.2888	10	26	62.5	60.01	8	1
Pae111	Environmental	Oxic	0.2315	0.1043	0.2833	11	19	62.5	60.01	8	1
Pae111	Environmental	Oxic	0.1889	0.1043	0.2833	11	19	62.5	60.01	8	1
Pae111	Environmental	Oxic	0.1414	0.1043	0.2833	11	23.5	62.5	60.01	8	1
Pae111	Environmental	Oxic	0.0969	0.1043	0.2833	11	27	62.5	120.01	8	1
Pae112	Environmental	Anoxic	0.3058	0.0447	0.1464	8	14	31.25	7.5	8	4
Pae112	Environmental	Anoxic	0.2241	0.0184	0.1044	8	15	31.25	15	8	4
Pae112	Environmental	Anoxic	0.2062	0.0184	0.1254	10	19	31.25	7.5	16	4
Pae112	Environmental	Anoxic	0.262	0.0237	0.1307	12	15	31.25	7.5	16	4
Pae112	Environmental	Anoxic	0.3058	0.0263	0.1267	9.5	19	62.5	7.5	11.31	2
Pae112	Environmental	Anoxic	0.2241	0.0263	0.1267	9.5	18	15.62	7.5	11.31	1
Pae112	Environmental	Anoxic	0.2062	0.0263	0.1267	9.5	18	31.25	7.5	11.31	1
Pae112	Environmental	Anoxic	0.262	0.0263	0.1267	9.5	19	15.62	7.5	11.31	1
Pae112	Environmental	Microaerphillic	0.1092	0.003	0.3988	6	20	31.25	15	8	1
Pae112	Environmental	Microaerphillic	0.1092	0.003	0.3868	8	19	31.25	15	8	4
Pae112	Environmental	Microaerphillic	0.0651	0.0044	0.4335	9	16	31.25	15	16	4
Pae112	Environmental	Microaerphillic	0.1644	0.0058	0.4165	7	20	31.25	15	16	1
Pae112	Environmental	Microaerphillic	0.4383	0.0041	0.4089	7.5	22	62.5	15	11.31	1
Pae112	Environmental	Microaerphillic	0.4383	0.0041	0.4089	7.5	21	15.62	15	11.31	1
Pae112	Environmental	Microaerphillic	0.306	0.0041	0.4089	7.5	21	31.25	15	11.31	2
Pae112	Environmental	Microaerphillic	0.6037	0.0041	0.4089	7.5	23	15.62	15	11.31	2
Pae112	Environmental	Oxic	0.4425	0.0126	0.4318	6	21	31.25	239.99	16	1
Pae112	Environmental	Oxic	0.2861	0.0084	0.3897	8	24	31.25	120.01	16	2
Pae112	Environmental	Oxic	0.3543	0.0078	0.4469	10	21	31.25	60.01	16	2
Pae112	Environmental	Oxic	0.2344	0.0105	0.4063	11	23	31.25	60.01	16	2
Pae112	Environmental	Oxic	0.4425	0.0098	0.4187	8.75	20	62.5	120.01	16	2
Pae112	Environmental	Oxic	0.2861	0.0098	0.4187	8.75	21	15.62	120.01	16	0.5
Pae112	Environmental	Oxic	0.3543	0.0098	0.4187	8.75	22	31.25	120.01	16	1
Pae112	Environmental	Oxic	0.2344	0.0098	0.4187	8.75	23	15.62	120.01	16	2
Pae113	Environmental	Anoxic	0.1224	0.0363	0.1589	12	18	62.5	7.5	16	2
Pae113	Environmental	Anoxic	0.1705	0.0266	0.1299	12	31	62.5	15	16	4
Pae113	Environmental	Anoxic	0.1705	0.0653	0.2702	13	17	62.5	7.5	16	4
Pae113	Environmental	Anoxic	0.1636	0.0556	0.2121	11	19	62.5	7.5	16	4
Pae113	Environmental	Anoxic	0.1224	0.046	0.1928	12	18	62.5	7.5	16	4
Pae113	Environmental	Anoxic	0.1705	0.046	0.1928	12	17	62.5	7.5	16	4
Pae113	Environmental	Anoxic	0.1705	0.046	0.1928	12	17	62.5	7.5	16	4
Pae113	Environmental	Anoxic	0.1636	0.046	0.1928	12	19	62.5	7.5	16	4
Pae113	Environmental	Microaerphillic	0.0624	0.0758	0.6537	15	20	62.5	15	16	4
Pae113	Environmental	Microaerphillic	0.0679	0.0772	0.6488	15	20	62.5	15	8	4
Pae113	Environmental	Microaerphillic	0.0837	0.0792	0.664	13	21	62.5	15	16	4
Pae113	Environmental	Microaerphillic	0.0734	0.084	0.688	14	17	62.5	15	8	2
Pae113	Environmental	Microaerphillic	0.2769	0.0791	0.6636	14.25	20	62.5	15	11.31	4
Pae113	Environmental	Microaerphillic	0.2934	0.0791	0.6636	14.25	20	62.5	15	11.31	2
Pae113	Environmental	Microaerphillic	0.3409	0.0791	0.6636	14.25	21	62.5	15	11.31	1
Pae113	Environmental	Microaerphillic	0.3099	0.0791	0.6636	14.25	17	62.5	7.5	11.31	1
Pae113	Environmental	Oxic	0.4236	0.0663	0.3122	15	30	62.5	239.99	16	2
Pae113	Environmental	Oxic	0.2625	0.0755	0.3913	15	20	62.5	120.01	8	2
Pae113	Environmental	Oxic	0.2723	0.0815	0.3221	11	25	62.5	60.01	16	2
Pae113	Environmental	Oxic	0.2427	0.0815	0.4224	15	19	62.5	60.01	8	2
Pae113	Environmental	Oxic	0.4236	0.0762	0.362	14	50	62.5	120.01	11.31	2
Pae113	Environmental	Oxic	0.2625	0.0762	0.362	14	60	62.5	120.01	11.31	2
Pae113	Environmental	Oxic	0.2723	0.0762	0.362	14	55	62.5	120.01	11.31	2
Pae113	Environmental	Oxic	0.2427	0.0762	0.362	14	60	62.5	120.01	11.31	2
Pae85	Environmental	Anoxic	0.3505	0.0184	0.0781	12	30	62.5	7.5	16	1
Pae85	Environmental	Anoxic	0.3505	0.0237	0.0991	4.5	31	62.5	7.5	16	2
Pae85	Environmental	Anoxic	0.1978	0.0237	0.1359	11	4	62.5	7.5	16	0.5
Pae85	Environmental	Anoxic	0.2819	0.0289	0.1307	6	4	62.5	7.5	16	0.5
Pae85	Environmental	Anoxic	0.3505	0.0237	0.111	8.38	19	62.5	7.5	16	2
Pae85	Environmental	Anoxic	0.3505	0.0237	0.111	8.38	20	62.5	7.5	16	2
Pae85	Environmental	Anoxic	0.1978	0.0237	0.111	8.38	19	31.25	15	16	1
Pae85	Environmental	Anoxic	0.2819	0.0237	0.111	8.38	19	31.25	15	16	1
Pae85	Environmental	Microaerphillic	1.0974	0.1333	0.3549	7	6	62.5	15	8	1
Pae85	Environmental	Microaerphillic	0.1358	0.1439	0.3598	8	6	62.5	15	8	1
Pae85	Environmental	Microaerphillic	0.3633	0.139	0.3739	11	7	62.5	15	8	1
Pae85	Environmental	Microaerphillic	1.0213	0.1502	0.3781	10	8	62.5	15	8	1
Pae85	Environmental	Microaerphillic	1.0974	0.1416	0.3667	9	24	62.5	15	8	2
Pae85	Environmental	Microaerphillic	0.1358	0.1416	0.3667	9	27	125	15	8	2
Pae85	Environmental	Microaerphillic	0.3633	0.1416	0.3667	9	25	31.25	15	8	2
Pae85	Environmental	Microaerphillic	1.0213	0.1416	0.3667	9	21	31.25	15	8	2
Pae85	Environmental	Oxic	1.2044	0.1099	0.2989	7	5	62.5	120.01	8	1
Pae85	Environmental	Oxic	1.214	0.1206	0.3132	8	6	62.5	120.01	8	1
Pae85	Environmental	Oxic	1.3376	0.1156	0.3182	14	25	62.5	120.01	8	1
Pae85	Environmental	Oxic	1.3156	0.1256	0.3296	9	26	62.5	120.01	8	1
Pae85	Environmental	Oxic	1.2044	0.1179	0.315	9.5	17	62.5	120.01	8	1
Pae85	Environmental	Oxic	1.214	0.1179	0.315	9.5	20	125	120.01	8	1
Pae85	Environmental	Oxic	1.3376	0.1179	0.315	9.5	26	31.25	120.01	8	1
Pae85	Environmental	Oxic	1.3156	0.1179	0.315	9.5	25	31.25	120.01	8	1
PA01	Reference/Acute	Oxic	0.9616	0.0208	0.797	11	19	250	120	4	1
PA01	Reference/Acute	Oxic	1.2692	0.0217	0.8308	8	23	125	120	4	1
PA01	Reference/Acute	Oxic	0.7992	0.0184	0.736	12	22	125	120	4	1
PA01	Reference/Acute	Oxic	1.0268	0.0225	0.8671	8	21	125	240	4	1
PA01	Reference/Acute	Oxic	0.9616	0.0208	0.797	11	22	125	60	4	1
PA01	Reference/Acute	Oxic	1.2692	0.0217	0.8308	8	22	125	60	4	1
PA01	Reference/Acute	Oxic	0.7992	0.0184	0.736	12	23	62.5	120	4	1
PA01	Reference/Acute	Oxic	1.0268	0.0225	0.8671	8	22	62.5	120	4	1
PA01	Reference/Acute	Microaerphillic	0.457	0.025	1.1128	11	21	31.25	30	4	2
PA01	Reference/Acute	Microaerphillic	0.8859	0.0216	1.0879	11	22	31.25	30	4	4
PA01	Reference/Acute	Microaerphillic	0.6359	0.0302	1.2018	8	15	31.25	7.5	4	2
PA01	Reference/Acute	Microaerphillic	0.439	0.0233	1.1504	9	17	31.25	7.5	4	4
PA01	Reference/Acute	Microaerphillic	0.457	0.025	1.1128	11	23	31.25	15	4	2
PA01	Reference/Acute	Microaerphillic	0.8859	0.0216	1.0879	11	15	31.25	15	4	2
PA01	Reference/Acute	Microaerphillic	0.6359	0.0302	1.2018	8	17	31.25	15	4	2
PA01	Reference/Acute	Microaerphillic	0.439	0.0233	1.1504	9	21	31.25	15	4	2
PA01	Reference/Acute	Anoxic	0.3593	0.0221	0.1062	6	16	31.25	7.5	16	4
PA01	Reference/Acute	Anoxic	0.4906	0.0095	0.081	6	18	31.25	7.5	16	4
PA01	Reference/Acute	Anoxic	0.3682	0.0536	0.2322	7	22	31.25	7.5	16	4
PA01	Reference/Acute	Anoxic	0.317	0.0347	0.1818	8.5	18	15.625	7.5	16	4
PA01	Reference/Acute	Anoxic	0.3593	0.0221	0.1062	6	18	15.625	7.5	16	4
PA01	Reference/Acute	Anoxic	0.4906	0.0095	0.081	6	17	31.25	7.5	16	4
PA01	Reference/Acute	Anoxic	0.3682	0.0536	0.2322	7	16	31.25	15	16	4
PA01	Reference/Acute	Anoxic	0.317	0.0347	0.1818	8.5	18	31.25	15	16	4
PA14	Reference/Acute	Oxic	0.1981	0.088	0.2498	5	20	125	60	8	0.5
PA14	Reference/Acute	Oxic	0.1729	0.1113	0.2778	7	24	125	60	8	0.5
PA14	Reference/Acute	Oxic	0.4973	0.0945	0.2722	8	27	62.5	60	8	0.5
PA14	Reference/Acute	Oxic	1.1703	0.116	0.2927	7	19	250	60	8	0.5
PA14	Reference/Acute	Oxic	0.1981	0.088	0.2498	5	15	62.5	60	8	0.5
PA14	Reference/Acute	Oxic	0.1729	0.1113	0.2778	7	16	125	60	8	0.5
PA14	Reference/Acute	Oxic	0.4973	0.0945	0.2722	8	26	125	60	8	0.5
PA14	Reference/Acute	Oxic	1.1703	0.116	0.2927	7	24	125	60	8	0.5
PA14	Reference/Acute	Microaerphillic	0.3179	0.0567	0.1493	9	20	62.5	15	8	0.25
PA14	Reference/Acute	Microaerphillic	0.3061	0.1215	0.2532	10	23	62.5	15	8	0.25
PA14	Reference/Acute	Microaerphillic	0.3371	0.0613	0.1657	8	20	62.5	15	8	0.5
PA14	Reference/Acute	Microaerphillic	0.3927	0.1388	0.3034	7	25	62.5	15	8	0.5
PA14	Reference/Acute	Microaerphillic	0.3562	0.0567	0.1493	9	30	62.5	15	8	0.25
PA14	Reference/Acute	Microaerphillic	0.3088	0.1215	0.2532	10	25	62.5	15	8	0.25
PA14	Reference/Acute	Microaerphillic	0.4328	0.0613	0.1657	8	20	62.5	15	8	0.25
PA14	Reference/Acute	Microaerphillic	0.4838	0.1388	0.3034	7	23	62.5	15	8	1
PA14	Reference/Acute	Anoxic	0.4567	0.0234	0.0801	6	16	31.25	15	16	2
PA14	Reference/Acute	Anoxic	0.5331	0.0149	0.0759	5	9	31.25	7.5	16	1
PA14	Reference/Acute	Anoxic	0.3219	0.0404	0.1609	7.5	12	31.25	7.5	16	2
PA14	Reference/Acute	Anoxic	0.1819	0.0446	0.1694	7	13	62.5	7.5	16	2
PA14	Reference/Acute	Anoxic	0.4567	0.0234	0.0801	6	15	62.5	7.5	16	1
PA14	Reference/Acute	Anoxic	0.5331	0.0149	0.0759	5	14	62.5	7.5	16	0.5
PA14	Reference/Acute	Anoxic	0.3219	0.0404	0.1609	7.5	16	62.5	15	16	2
PA14	Reference/Acute	Anoxic	0.1819	0.0446	0.1694	7	17	62.5	15	16	1
