# Supplementary material for: Niche, not phylogeny, governs the response to oxygen availability among diverse Pseudomonas aeruginosa strains
Source: Front Microbiol. 2022 Aug 17;13:953964. doi: 10.3389/fmicb.2022.953964 (PMC9428489; doi:10.3389/fmicb.2022.953964)
Supplement: Supplementary file 3 [file Table_3.xlsx]

## Sheet: Supplementary Table 3
TABLE_S3: MCMCglmm model results for all phenotypes. The phylogenetic model includes phylogeny as a random factor and 95% credible intervals (CI) are presented. pMCMC < 0.05 are indicated in bold.
Phenotype		Non-phylogenetic model						Phylogenetic model
Hydrogen Peroxide Resistance
		Posterior Mean	Lower CI	UpperCI	Effective Sample Size	pMCMC	DIC	Posterior Mean	Lower CI	UpperCI	Effective Sample Size	pMCMC	DIC	H2 (Lower CI-Upper CI)
	Intercept	0.1665	-0.081	0.41906	8240	0.177		0.217333	-0.16661	0.603718	6928	0.224
	niche_Environmental	1.47541	1.12476	1.82465	7745	<0.0001		1.42519	1.10396	1.77356	7724	<0.0001
	environment_Microaerophillic	-0.00126	-0.10949	0.10015	7300	0.974		-0.001249	-0.107462	0.103131	7300	0.973
	environment_Oxic	0.01329	-0.09128	0.11929	7300	0.796		0.013666	-0.091619	0.121018	7300	0.804
	niche_Environmental:environment_Microaerophillic	0.03545	-0.11303	0.17836	7300	0.617		0.034394	-0.103973	0.193325	7300	0.638
	niche_Environmental:environment_Oxic	0.09197	-0.05467	0.23364	7971	0.204		0.090243	-0.051186	0.23848	7300	0.224
							-173.333						-173.354	0.083(0.033-0.836)
Sodium Nitrite Resistance
		Posterior Mean	Lower CI	UpperCI	Effective Sample Size	pMCMC	DIC	Posterior Mean	Lower CI	UpperCI	Effective Sample Size	pMCMC	DIC	H2 (Lower CI-Upper CI)
	Intercept	0.87502	0.72542	1.02189	7300	<0.0001		0.855441	0.610855	1.08813	7561	<0.0001
	niche_Environmental	0.09224	-0.1057	0.29887	7300	0.3526		0.111002	-0.096918	0.329717	7300	0.2852
	environment_Microaerophillic	0.07918	-0.00663	0.16495	7555	0.0668		0.080381	-0.004918	0.16505	8879	0.0592
	environment_Oxic	0.31045	0.22812	0.39668	7300	<0.0001		0.310731	0.224932	0.395507	7300	<0.0001
	niche_Environmental:environment_Microaerophillic	0.12942	0.01103	0.24563	7595	0.0329		0.128677	0.013056	0.247094	7848	0.0367
	niche_Environmental:environment_Oxic	0.75066	0.64058	0.87202	7300	<0.0001		0.751703	0.637151	0.871938	7300	<0.0001
							-232.095						-232.19	0.245(0.040-0.681)
Ciprofloxacin Resistance
		Posterior Mean	Lower CI	UpperCI	Effective Sample Size	pMCMC	DIC	Posterior Mean	Lower CI	UpperCI	Effective Sample Size	pMCMC	DIC	H2 (Lower CI-Upper CI)
	Intercept	0.7489	0.5325	0.9704	7300	<0.0001		0.70536	0.40685	0.9881	7953	0.000274
	niche_Environmental	-0.5608	-0.8657	-0.2615	7300	0.0011		-0.51768	-0.79373	-0.22272	7300	<0.0001
	environment_Microaerophillic	-0.3201	-0.5155	-0.118	7466	0.00247		-0.31809	-0.50924	-0.11635	7300	0.001096
	environment_Oxic	-0.5837	-0.7756	-0.3766	7300	<0.0001		-0.58323	-0.77892	-0.38834	8123	<0.0001
	niche_Environmental:environment_Microaerophillic	0.3202	0.0546	0.6049	6996	0.02493		0.3194	0.06443	0.60255	7300	0.024384
	niche_Environmental:environment_Oxic	0.5245	0.2481	0.8027	7300	0.00137		0.52557	0.25886	0.7853	7300	0.000274
							-112.28						-112.466	0.319(0.037-0.613)
Tobramycin Resistance
		Posterior Mean	Lower CI	UpperCI	Effective Sample Size	pMCMC	DIC	Posterior Mean	Lower CI	UpperCI	Effective Sample Size	pMCMC	DIC	H2 (Lower CI-Upper CI)
	Intercept	1.7691	1.6121	1.9274	7300	<0.0001		1.7473	1.5387	1.9708	7300	<0.0001
	niche_Environmental	-0.6809	-0.9088	-0.4803	7007	<0.0001		-0.6603	-0.8948	-0.4356	7300	<0.0001
	environment_Microaerophillic	-0.7711	-0.9282	-0.6074	7300	<0.0001		-0.7721	-0.9301	-0.6088	7300	<0.0001
	environment_Oxic	-0.6952	-0.8634	-0.5356	7300	<0.0001		-0.6969	-0.8587	-0.5342	7300	<0.0001
	niche_Environmental:environment_Microaerophillic	0.6706	0.4578	0.903	7300	<0.0001		0.6716	0.4484	0.8946	7828	<0.0001
	niche_Environmental:environment_Oxic	0.6947	0.4768	0.9215	7480	<0.0001		0.6964	0.4792	0.9187	7553	<0.0001
							-955.17						-955.163	0.179(0.049-0.616)
Twitch Motility
		Posterior Mean	Lower CI	UpperCI	Effective Sample Size	pMCMC	DIC	Posterior Mean	Lower CI	UpperCI	Effective Sample Size	pMCMC	DIC	H2 (Lower CI-Upper CI)
	Intercept	0.59712	0.49236	0.70872	7300	<0.0001		0.60766	0.44542	0.76549	7300	<0.0001
	niche_Environmental	0.3322	0.18563	0.47854	6750	0.000548		0.33903	0.18462	0.49014	7300	0.000548
	environment_Microaerophillic	0.07625	-0.02696	0.16858	7300	0.117534		0.07606	-0.02138	0.17124	7300	0.11863
	environment_Oxic	-0.02677	-0.12768	0.07237	7300	0.596712		-0.02586	-0.12733	0.06808	7300	0.589315
	niche_Environmental:environment_Microaerophillic	-0.06674	-0.20182	0.06779	7300	0.329863		-0.06788	-0.20495	0.06142	7040	0.314521
	niche_Environmental:environment_Oxic	0.16257	0.0341	0.30345	7300	0.019452		0.16127	0.03139	0.30071	7300	0.02
							-952.276						-952.335	0.340(0.105-0.658)
Swim Motility
		Posterior Mean	Lower CI	UpperCI	Effective Sample Size	pMCMC	DIC	Posterior Mean	Lower CI	UpperCI	Effective Sample Size	pMCMC	DIC	H2 (Lower CI-Upper CI)
	Intercept	0.802967	0.688462	0.913254	7300	<0.0001		0.812762	0.644623	0.990306	7300	<0.0001
	niche_Environmental	0.407561	0.25074	0.561243	7056	<0.0001		0.412289	0.250048	0.566242	7300	0.000274
	environment_Microaerophillic	0.029882	-0.043963	0.109132	7411	0.4416		0.029416	-0.048185	0.107086	7300	0.449863
	environment_Oxic	0.021726	-0.056347	0.094783	7300	0.5753		0.021661	-0.057851	0.098553	7300	0.568767
	niche_Environmental:environment_Microaerophillic	0.071848	-0.0323	0.175966	7258	0.1822		0.073042	-0.03896	0.172862	7479	0.170411
	niche_Environmental:environment_Oxic	0.109284	0.003408	0.210573	7239	0.0405		0.109512	0.004275	0.21443	7300	0.043288
							-358.938						-359.212	0.238(0.063-0.601)
Pyocyanin Production
		Posterior Mean	Lower CI	UpperCI	Effective Sample Size	pMCMC	DIC	Posterior Mean	Lower CI	UpperCI	Effective Sample Size	pMCMC	DIC	H2 (Lower CI-Upper CI)
	Intercept	-1.76094	-2.09635	-1.45411	7300	<0.0001		-1.74578	-2.16979	-1.31033	7300	<0.0001
	niche_Environmental	0.209655	-0.233711	0.668458	7300	0.353		0.220882	-0.245827	0.660443	7300	0.341
	environment_Microaerophillic	0.197733	-0.158638	0.58477	7300	0.297		0.196805	-0.139811	0.577385	7484	0.28
	environment_Oxic	0.300709	-0.079507	0.674068	7545	0.113		0.299549	-0.064095	0.65749	7300	0.101
	niche_Environmental:environment_Microaerophillic	0.009514	-0.484691	0.553697	7300	0.968		0.009567	-0.481951	0.515578	7300	0.962
	niche_Environmental:environment_Oxic	-0.019741	-0.504642	0.529997	7634	0.953		-0.018031	-0.491461	0.483209	7300	0.945
							-291.876						-291.889	0.0341(0.010-0.614)
Pyoverdine Production
		Posterior Mean	Lower CI	UpperCI	Effective Sample Size	pMCMC	DIC	Posterior Mean	Lower CI	UpperCI	Effective Sample Size	pMCMC	DIC	H2 (Lower CI-Upper CI)
	Intercept	-0.81376	-0.96765	-0.65644	7300	<0.0001		-0.79981	-1.00761	-0.60926	7300	<0.0001
	niche_Environmental	0.01061	-0.1988	0.22269	7300	0.9195		0.02441	-0.20093	0.24822	7300	0.8326
	environment_Microaerophillic	0.08567	-0.10084	0.27359	7300	0.3553		0.08633	-0.09898	0.26923	7300	0.343
	environment_Oxic	0.1422	-0.04166	0.33325	7300	0.1318		0.14254	-0.03228	0.33012	7300	0.1142
	niche_Environmental:environment_Microaerophillic	0.29107	0.03225	0.54976	7035	0.0293		0.28959	0.04888	0.55281	7300	0.0233
	niche_Environmental:environment_Oxic	0.19297	-0.05601	0.45795	7899	0.137		0.19339	-0.05657	0.44305	7300	0.1422
							-830.531						-830.499	0.179 (0.035-0.498)
Biofilm Production
		Posterior Mean	Lower CI	UpperCI	Effective Sample Size	pMCMC	DIC	Posterior Mean	Lower CI	UpperCI	Effective Sample Size	pMCMC	DIC	H2 (Lower CI-Upper CI)
	Intercept	-0.14869	-0.41545	0.13082	7548	0.2784		-0.11645	-0.4582	0.24128	7630	0.49014
	niche_Environmental	-0.34114	-0.69881	0.0458	7300	0.0753		-0.36714	-0.75037	0.01694	7300	0.06466
	environment_Microaerophillic	-0.4471	-0.77104	-0.13223	7300	0.011		-0.45032	-0.76118	-0.13442	7300	0.00795
	environment_Oxic	-1.04279	-1.35507	-0.71128	7300	<0.0001		-1.04432	-1.37459	-0.7413	7300	<0.0001
	niche_Environmental:environment_Microaerophillic	0.40084	-0.04708	0.8304	7598	0.0729		0.40424	-0.027	0.8338	7300	0.06685
	niche_Environmental:environment_Oxic	1.17589	0.72768	1.61153	7300	<0.0001		1.17692	0.73391	1.62246	7300	<0.0001
							119.172						119.149	0.0437 (0.009-0.466)
