# Supplementary material for: Niche, not phylogeny, governs the response to oxygen availability among diverse Pseudomonas aeruginosa strains
Source: Front Microbiol. 2022 Aug 17;13:953964. doi: 10.3389/fmicb.2022.953964 (PMC9428489; doi:10.3389/fmicb.2022.953964)
Supplement: Supplementary file 4 [file Table_4.xlsx]

## Sheet: Supplementary Table 4
TABLE_S4: Effect of environment within eacn niche for each phenotype. Estimates for all phenotypes were derived from post hoc contrasts of phylogenetic MCMCglmm models i.e. models include phylogeny as a random factor. *Bonferroni adjusted P-values for 15 tests, p < 0.05 indicated in bold.
Phenotype	Contrast	Median Estimate	Lower CI	UpperCI	Adjusted P-value*
Hydrogen Peroxide Resistance
	Clinical Anoxic - Clinical Microaerophillic	0.00174969	-0.103131	0.107462	1
	Clinical Anoxic - Clinical Oxic	-0.0135037	-0.121018	0.0916188	1
	Clinical Microaerophillic - Clinical Oxic	-0.0147254	-0.120607	0.0914335	1
	Environmental Anoxic - Environmental Microaerophillic	-0.0329424	-0.131266	0.0653905	1
	Environmental Anoxic - Environmental Oxic	-0.104016	-0.208343	-0.00832656	0.6241
	Environmental Microaerophillic - Environmental Oxic	-0.0711893	-0.173814	0.0295452	1
Sodium Nitrite Resistance
	Clinical Anoxic - Clinical Microaerophillic	-0.0797325	-0.16505	0.00491805	0.9411
	Clinical Anoxic - Clinical Oxic	-0.310556	-0.395507	-0.224932	<.0001
	Clinical Microaerophillic - Clinical Oxic	-0.229514	-0.317533	-0.149129	<.0001
	Environmental Anoxic - Environmental Microaerophillic	-0.209631	-0.289186	-0.127154	<.0001
	Environmental Anoxic - Environmental Oxic	-1.06303	-1.14564	-0.984904	<.0001
	Environmental Microaerophillic - Environmental Oxic	-0.853625	-0.931836	-0.772655	<.0001
Ciprofloxacin Resistance
	Clinical Anoxic - Clinical Microaerophillic	0.318794	0.116348	0.509241	0.0226
	Clinical Anoxic - Clinical Oxic	0.583173	0.388342	0.778919	<.0001
	Clinical Microaerophillic - Clinical Oxic	0.265414	0.0868197	0.473443	0.1064
	Environmental Anoxic - Environmental Microaerophillic	-0.000803368	-0.188586	0.173006	1
	Environmental Anoxic - Environmental Oxic	0.0569794	-0.127107	0.231933	1
	Environmental Microaerophillic - Environmental Oxic	0.0593397	-0.120203	0.240628	1
Tobramycin Resistance
	Clinical Anoxic - Clinical Microaerophillic	0.772003	0.608833	0.93011	<.0001
	Clinical Anoxic - Clinical Oxic	0.696293	0.534223	0.858696	<.0001
	Clinical Microaerophillic - Clinical Oxic	-0.0750555	-0.238023	0.0765294	1
	Environmental Anoxic - Environmental Microaerophillic	0.100181	-0.0488926	0.25159	1
	Environmental Anoxic - Environmental Oxic	2.02e-06	-0.150924	0.152031	1
	Environmental Microaerophillic - Environmental Oxic	-0.100646	-0.25329	0.0441769	1
Twitch Motility
	Clinical Anoxic - Clinical Microaerophillic	-0.0756708	-0.171245	0.0213759	1
	Clinical Anoxic - Clinical Oxic	0.0260906	-0.0680793	0.127335	1
	Clinical Microaerophillic - Clinical Oxic	0.102013	0.0061953	0.196759	0.5958
	Environmental Anoxic - Environmental Microaerophillic	-0.00784391	-0.0993131	0.0806969	1
	Environmental Anoxic - Environmental Oxic	-0.136415	-0.227085	-0.0468456	0.0484
	Environmental Microaerophillic - Environmental Oxic	-0.128069	-0.215521	-0.0331298	0.0923
Swim Motility
	Clinical Anoxic - Clinical Microaerophillic	-0.0294964	-0.107086	0.0481855	1
	Clinical Anoxic - Clinical Oxic	-0.0212572	-0.0985527	0.0578507	1
	Clinical Microaerophillic - Clinical Oxic	0.00780836	-0.071605	0.0820654	1
	Environmental Anoxic - Environmental Microaerophillic	-0.102594	-0.172243	-0.0286879	0.0765
	Environmental Anoxic - Environmental Oxic	-0.131383	-0.202697	-0.0594126	0.0051
	Environmental Microaerophillic - Environmental Oxic	-0.0288801	-0.099881	0.0433955	1
Pyocyanin Production
	Clinical Anoxic - Clinical Microaerophillic	-0.194276	-0.577385	0.139811	1
	Clinical Anoxic - Clinical Oxic	-0.300477	-0.65749	0.0640954	1
	Clinical Microaerophillic - Clinical Oxic	-0.100895	-0.464625	0.267204	1
	Environmental Anoxic - Environmental Microaerophillic	-0.208201	-0.532589	0.137937	1
	Environmental Anoxic - Environmental Oxic	-0.283056	-0.610433	0.0543752	1
	Environmental Microaerophillic - Environmental Oxic	-0.0753428	-0.418652	0.261974	1
Pyoverdine Production
	Clinical Anoxic - Clinical Microaerophillic	-0.0853223	-0.269234	0.0989754	1
	Clinical Anoxic - Clinical Oxic	-0.141799	-0.330125	0.0322783	1
	Clinical Microaerophillic - Clinical Oxic	-0.0572878	-0.232712	0.127807	1
	Environmental Anoxic - Environmental Microaerophillic	-0.375399	-0.554878	-0.204805	0.0003
	Environmental Anoxic - Environmental Oxic	-0.336279	-0.512154	-0.166016	0.0022
	Environmental Microaerophillic - Environmental Oxic	0.0396421	-0.127584	0.212369	1
Biofilm Production
	Clinical Anoxic - Clinical Microaerophillic	0.450954	0.134425	0.761175	0.0716
	Clinical Anoxic - Clinical Oxic	1.04157	0.7413	1.37459	<.0001
	Clinical Microaerophillic - Clinical Oxic	0.594731	0.277584	0.915828	0.0034
	Environmental Anoxic - Environmental Microaerophillic	0.044855	-0.270802	0.330123	1
	Environmental Anoxic - Environmental Oxic	-0.131319	-0.449121	0.14467	1
	Environmental Microaerophillic - Environmental Oxic	-0.178288	-0.477148	0.128993	1
